# Supplementary material for: Serum Pancreatic Stone Protein Across the Spectrum of Hypertensive Disorders of Pregnancy: Discrimination of Preeclampsia Compared with Conventional Inflammatory Indices
Source: Medicina (Kaunas). 2026 Jul 15;62(7):1361. doi: 10.3390/medicina62071361 (PMC13413923; doi:10.3390/medicina62071361)
Supplement: Supplementary file 1 [file medicina-62-01361-s001.zip]

Archive with 1 entries (1 files):
- medicina-4366605-supplementary.pdf
